# Supplementary material for: A Risk Model Incorporating the Novel Inflammatory Biomarker CD64 for Predicting Bloodstream Infection in Suspected Cases
Source: Antibiotics (Basel). 2026 Mar 23;15(3):322. doi: 10.3390/antibiotics15030322 (PMC13023907; doi:10.3390/antibiotics15030322)
Supplement: Supplementary file 1 [file antibiotics-15-00322-s001.zip]

Archive with 1 entries (1 files):
- antibiotics-4143767-supplementary.pdf
